# Supplementary material for: A Flavonoid Glycoside Compound from Siraitia grosvenorii with Anti-Inflammatory and Hepatoprotective Effects In Vitro
Source: Biomolecules. 2024 Apr 7;14(4):450. doi: 10.3390/biom14040450 (PMC11048398; doi:10.3390/biom14040450)
Supplement: Supplementary file 1 [file biomolecules-14-00450-s001.zip]

Archive with 2 entries (2 files):
- biomolecules-2921818-Figure S5,S6.pdf
- biomolecules-2921818-supplementary.pdf
